# Supplementary material for: Cloning, Expression and Characterization of UDP-Glucose Dehydrogenases
Source: Life (Basel). 2021 Nov 7;11(11):1201. doi: 10.3390/life11111201 (PMC8617651; doi:10.3390/life11111201)
Supplement: Supplementary file 1 [file life-11-01201-s001.zip]

Archive with 1 entries (1 files):
- life-1438817-supplementary.pdf
